# Supplementary material for: Effect of optical correction by fully corrected glasses on postural stability
Source: PLoS One. 2020 Jul 10;15(7):e0235919. doi: 10.1371/journal.pone.0235919 (PMC7351164; doi:10.1371/journal.pone.0235919)
Supplement: S1 Table — (XLSX) [file pone.0235919.s001.xlsx]

## Sheet: All relevant raw data
No	classification	Postural instability index			Sway power index												Prescription for glasses
					Low frequency			Low-medium frequency			Medium-high frequency			High frequency			Old glasses						New or updated- glasses
																	OD			OS			OD			OS
		no-glasses	old-glasses	updated-glasses	no-glasses	old-glasses	updated-glasses	no-glasses	old-glasses	updated-glasses	no-glasses	old-glasses	updated-glasses	no-glasses	old-glasses	updated-glasses	S	C	Axis	S	C	Axis	S	C	Axis	S	C	Axis
1	Myopia	16.4867	16.4302	16.9378	23.213	14.3297	35.8486	8.95039	6.41773	11.8133	2.866	2.52228	2.90736	0.500086	0.503905	0.96306	-2.25			-1.5	-0.5	180	-1.75			-0.75	-0.75	5
2		13.7668	14.5105	11.9262	23.1251	18.3522	37.0362	8.28486	11.961	8.07197	3.27294	3.06554	2.99643	0.714693	0.519707	0.765728	-0.5	-1	90	-0.75	-1.25	90		-1.75	90	-0.5	-1.25	90
3		23.2385	16.204	20.7026	15.2503	16.6399	9.76293	6.94805	7.20021	10.6772	3.80847	2.83634	3.44809	0.671136	0.476491	0.512729	-4.5	-0.25	15	-4.25			-4.25			-3.75	-0.5	75
4		16.6702	18.0227	11.7354	23.2621	34.5251	16.6418	7.32501	11.6821	8.13559	2.88881	3.43939	2.27338	0.443306	0.495637	0.45694	-4.25	-1.5	10	-5	-1.25	180	-4.25	-1.25	10	-4.5	-1.25	180
5		17.876	15.7939	18.758	62.718	17.5593	36.844	11.3816	6.05647	9.05025	4.25366	3.30539	3.80214	0.982388	0.682684	0.788817	-3.25			-4.25	-0.5	160	-2.25			-3.5	-0.5	180
6		15.5709	11.6192	12.1821	40.1056	13.3583	15.9458	6.27166	6.68553	9.96656	2.66256	2.62381	2.17628	0.54055	0.470229	0.571656	-5.75	-0.75	180	-5.5	-1	180	-5.5	-0.5	5	-5.5	-0.25	175
7		24.3565	15.2621	12.6545	28.0475	17.9865	18.6863	13.3835	7.22984	6.35053	4.05461	3.13164	2.41037	0.659055	0.514162	0.29666	-4.25	-2.75	180	-4.25	-2.5	180	-3.5	-2	175	-3.5	-1.75	180
8		11.4039	12.2169	13.9453	20.6027	13.8598	18.3586	8.72531	10.5216	8.32654	2.72655	2.2732	4.09765	0.490752	0.38598	0.623872	-3	-1.75	180	-3	-1.25	180	-3.5	-2	5	-3.5	-2	180
9		15.23	12.9871	13.0683	31.0768	27.0288	34.0996	8.70208	7.67542	8.11506	2.47173	1.82644	2.80428	0.511472	0.488065	0.619505	-7			-6.5			-7.5	-0.75	10	-6.25	-1.25	140
10		11.2795	12.3726	7.67585	23.3552	17.5755	15.6719	5.47134	5.70242	4.53701	2.68857	2.97543	1.58541	0.430166	0.365883	0.355155	-4	-1	180	-4.5	-1	180	-4.25	-1.25	5	-4.75	-1.5	175
11		23.0161	24.2674	22.2504	38.2454	48.6742	31.3471	9.16987	14.2367	13.0103	5.27017	4.19968	4.17499	0.826769	0.786514	0.822798	-4.25	-0.5	180	-4.25	-0.75	175	-5.25	-0.5	180	-5.25	-0.75	180
12		17.2915	9.68448	12.1952	34.5661	7.12177	14.2505	8.55002	5.48614	7.50627	3.82632	2.31208	2.15202	0.5294	0.301366	0.52752		-1.5	180	-1	-0.5	180	-0.25	-1.75	175	-1.5	-0.5	5
13		22.1964	18.4212	15.6126	20.0701	29.0459	27.7444	12.0988	10.9822	8.13405	3.23134	3.72421	2.91384	0.662823	0.658442	0.401609	-3.75	-1.5	175	-3.75	-1.5	160	-4	-2	175	-5.25	-2	170
14		15.5312	15.9786	14.8013	18.5716	14.7748	28.9245	7.43012	5.42852	7.33115	4.43767	2.95483	2.81908	0.583409	0.566561	0.614967	-3.25	-0.25	50	-3	-0.5	145	-3.5	-0.5	20	-3.25	-0.75	150
15		10.0761	11.0369	11.5797	12.8891	11.6599	24.1746	4.3595	5.57905	4.86428	1.89035	1.73748	2.11043	0.398182	0.372151	0.409468	-2.5			-2.25			-3	-0.75	5	-3	-1.75	175
16		12.7355	11.632	14.3232	10.8346	17.5822	34.6724	6.04187	7.19467	10.5518	3.04332	2.00024	3.00563	0.432892	0.327497	0.75801	-5.75			-6.25			-6.5			-6.75	-0.5	180
17		14.448	13.7072	12.4008	24.8935	54.1797	42.7998	5.74313	12.2112	7.81421	3.62386	3.69047	2.12398	0.537465	0.946551	0.373075	-1.25			-1			-1.75			-1.25
		no-glasses	old-glasses	new-glasses	no-glasses	old-glasses	new-glasses	no-glasses	old-glasses	new-glasses	no-glasses	old-glasses	new-glasses	no-glasses	old-glasses	new-glasses	S	C	Axis	S	C	Axis	S	C	Axis	S	C	Axis
1	Hyperopia	13.8886	/	14.602	25.8277	/	21.4775	8.02328	/	10.5137	2.28696	/	3.28187	0.67048	/	0.822781	/	/	/	/	/	/	0.5	-0.5	180	0.75	-0.75	180
2		12.3796	/	11.7756	18.3588	/	11.7231	4.64313	/	5.19064	2.17347	/	1.95844	0.379209	/	0.403979	/	/	/	/	/	/	0.75	-0.25	175	2	-1	15
3		14.6266	/	10.5077	12.0977	/	20.452	2.45774	/	3.91412	2.65174	/	2.01829	0.430373	/	0.346833	/	/	/	/	/	/	0.75	-0.5	90	0.25	-0.25	90
4		12.2078	/	14.5706	15.2222	/	13.5885	4.14877	/	5.08595	1.96445	/	2.55657	0.386696	/	0.534249	/	/	/	/	/	/	0.5			0.75	-0.5	130
5		14.9939	/	12.5018	10.9496	/	21.9148	5.54968	/	8.0019	3.02203	/	4.02852	0.362817	/	0.871196	/	/	/	/	/	/	0.75			1
6		10.0744	/	10.3228	19.3893	/	23.0604	4.47783	/	4.06134	2.24112	/	1.88033	0.451098	/	0.426074	/	/	/	/	/	/	0.5	-0.25	105	0.75	-0.5	95
7		13.1092	/	12.5369	12.7591	/	21.7953	4.432	/	7.11114	2.74135	/	2.839	0.424617	/	0.382032	/	/	/	/	/	/	1	-0.75	70	0.75	-0.25	120
8		14.9141	/	13.1906	23.6284	/	36.6669	9.92738	/	6.97894	3.72362	/	2.28321	0.774766	/	0.381106	/	/	/	/	/	/	0.75	-0.5	90	0.5	-0.5	90
9		32.4645	/	20.0217	34.8657	/	17.4607	12.6078	/	8.18821	7.05691	/	4.40894	0.927533	/	0.560144	/	/	/	/	/	/	0.5	-1	90	0.5	-0.5	95
10		13.0469	/	12.2176	40.3986	/	23.1336	6.2827	/	7.02969	2.8603	/	2.177	0.440647	/	0.420731	/	/	/	/	/	/	0.5	-0.25	175	0.5	-0.25	175
11		12.566	/	11.2914	20.3757	/	14.0598	5.00431	/	4.8722	2.29976	/	2.21362	0.518141	/	0.389084	/	/	/	/	/	/	0.25	-0.25	90	0.5
12		12.6985	/	14.1837	10.1025	/	16.7822	9.13771	/	8.93174	2.47341	/	2.32642	0.432496	/	0.41449	/	/	/	/	/	/	1	-0.75	15	0.5	-0.25	15
13		18.2566	/	17.6579	11.9065	/	6.92502	7.6249	/	4.98483	3.45019	/	3.86097	0.486755	/	0.53105	/	/	/	/	/	/	0.75	-1.25	75	0.5	-0.75	105
14		14.3257	/	10.9062	37.1566	/	35.4157	6.53454	/	8.34412	2.52186	/	3.56837	0.506079	/	0.838743	/	/	/	/	/	/	1	-0.5	160	0.75	-0.25	180
15		14.0689	/	16.1932	23.8965	/	27.745	9.23982	/	8.30444	2.92152	/	3.4434	0.596122	/	0.587295	/	/	/	/	/	/	1	-2	105	0.5	-1.75	90
16		14.4136	/	14.2029	17.0823	/	31.2691	8.91964	/	8.85983	2.66802	/	2.19155	0.526721	/	0.498113	/	/	/	/	/	/	0.25	-0.25	175	0.75	-0.5	170
17		10.491	/	16.2162	26.205	/	11.5713	8.09512	/	7.31768	4.11199	/	2.83557	0.923274	/	0.528219	/	/	/	/	/	/	0.75	-0.5	35	0.5
